# Supplementary material for: miR-183/96/182 Cluster Regulates the Development of Bovine Myoblasts through Targeting FoxO1
Source: Animals (Basel). 2022 Oct 17;12(20):2799. doi: 10.3390/ani12202799 (PMC9597811; doi:10.3390/ani12202799)
Supplement: Supplementary file 1 [file animals-12-02799-s001.zip]

Archive with 1 entries (1 files):
- animals-1862736-supplementary.pdf
